# Supplementary material for: Enriched Red Wine: Phenolic Profile, Sensory Evaluation and In Vitro Bioaccessibility of Phenolic Compounds
Source: Foods. 2023 Mar 11;12(6):1194. doi: 10.3390/foods12061194 (PMC10048746; doi:10.3390/foods12061194)
Supplement: Supplementary file 1 [file foods-12-01194-s001.zip]

Archive with 3 entries (3 files):
- Table S1. LOD and LOQ.docx
- Table S2. Sensory analysis.docx
- Table S3. Spectral information.docx
